# Supplementary material for: Persistent global marine euxinia in the early Silurian
Source: Nat Commun. 2020 Apr 14;11:1804. doi: 10.1038/s41467-020-15400-y (PMC7156380; doi:10.1038/s41467-020-15400-y)
Supplement: Supplementary file 3 — Supplementary Data 1 [file 41467_2020_15400_MOESM3_ESM.xlsx]

## Sheet: Geochemical data + corrections 
Sample	Depth (ft)	Depth (m)	Age model (Ma)	TOC (%)	Mo (ppm)	U (ppm)	Th (ppm)	Ti (ppm)	Al (ppm)	Fe-acetate (%)	Fe-dithionite (%)	Fe-oxalate (%)	Fe-CRS (%)	Fe Total (%)	FeHR/FeT	FePy/FeHR	δS34 (‰)	δU238 (‰)	δU238 2SE analytical error (‰)	δMo98 (‰)	δ98Mo 2SE analytical error (‰)	Udet_Th	Udet_Th_min	Udet_Th_max	Udet_Al	Uauth_th	Uauth_th_max	Uauth_th_min	Uauth_Al	δU238_auth_Th	δU238_auth_Th_min	δU238_auth_Th_max	δU238_auth_Th_min_inc_an.error	δU238_auth_Th_max_inc_an.error	Modet_Al	Modet_Al_min	Modet_Al_max	Moauth_Al	Moauth_Al_max	Moauth_Al_min	δ98Mo_auth_Al	δ98Mo_auth_Al_min	δ98Mo_auth_Al_max	δ98Mo_auth_Al_min_inc_an.error	δ98Mo_auth_Al_max_inc_an.error	δU238_auth_Al
R16A-01	7293'10"	2223.16	443.8		25.5	16.1	14.1	0.462	9.26	0.399	0.0534166	0.0682656	2.44602	4.74788	0.62484	0.8245	-7.47	-0.101576	0.0571683	0.52	0.06	4.0185	2.5803	5.4567	5.35228	12.0815	13.5197	10.6433	10.7477	-0.0355773	-0.0637061	0.000153454	-0.131785	0.0866312	1.2501	0.517694	2.13988	24.2499	24.9823	23.3601	0.531341	0.524559	0.540153	0.463316	0.605649	-0.0027627
R16A-02	7293'3"	2222.98	443.769	4.99	29	11.8	11.7	0.4	8.46	0.434	0.0447852	0.0683941	2.14698	5.5685	0.483889	0.79679	-10.02					3.3345	2.1411	4.5279	4.88988	8.4655	9.6589	7.2721	6.91012						1.1421	0.472969	1.95501	27.8579	28.527	27.045
R16A-03	7292'11"	2222.88	443.751	5.38	38.5	13.3	13.4	0.411	8.9	0.405	0.0349826	0.0750539	1.99887	4.98621	0.504113	0.795218	-9.65	-0.00989521	0.0449312	0.8	0.04	3.819	2.4522	5.1858	5.1442	9.481	10.8478	8.1142	8.1558	0.106961	0.0556844	0.175511	0.000596369	0.249158	1.2015	0.497568	2.05668	37.2985	38.0024	36.4433	0.816107	0.806547	0.828218	0.766023	0.870475	0.173086
R16A-04	7291'6"	2222.45	443.676	4.77	23.8	12.5	13.5	0.411	8.95	0.427	0.0365932	0.0828419	2.09001	5.24403	0.502797	0.792667	-10.06					3.8475	2.4705	5.2245	5.1731	8.6525	10.0295	7.2755	7.3269						1.20825	0.500363	2.06824	22.5918	23.2996	21.7318
R16A-05	7291'	2222.3	443.65		22.4	12.7	13.8	0.427	9.08	0.422	0.0339458	0.0660357	2.0922	5.01792	0.52088	0.800463	-8.19					3.933	2.5254	5.3406	5.24824	8.767	10.1746	7.3594	7.45176						1.2258	0.507631	2.09828	21.1742	21.8924	20.3017
R16A-06	7290'6.5"	2222.16	443.626	5.3	41.3	13.7	11.8	0.394	8.57	0.338	0.042427	0.0711458	2.06939	5.12538	0.491899	0.820805	-10.67					3.363	2.1594	4.5666	4.95346	10.337	11.5406	9.1334	8.74654						1.15695	0.479119	1.98043	40.143	40.8209	39.3196
R16A-07	7289'8.5"	2221.9	443.582		16.9	11.3	12.4	0.403	8.91	0.357	0.0529363	0.075675	2.27145	5.46761	0.50428	0.823823	-9.6	-0.134834	0.105615	0.62	0.04	3.534	2.2692	4.7988	5.14998	7.766	9.0308	6.5012	6.15002	-0.0596734	-0.0933321	-0.0129182	-0.225485	0.170655	1.20285	0.498127	2.059	15.6971	16.4019	14.841	0.644521	0.629718	0.664396	0.588504	0.709945	0.00347483
R16A-08	7288'0.5"	2221.4	443.493	3.93	14.1	8.1	13.1	0.454	8.88	0.289	0.0440408	0.0544556	3.09857	6.05883	0.57541	0.888783	-9.21					3.7335	2.3973	5.0697	5.13264	4.3665	5.7027	3.0303	2.96736						1.1988	0.49645	2.05206	12.9012	13.6036	12.0479
R16A-09	7287'11"	2221.36	443.487		20.6	8.1	11.6	0.394	9.05	0.329	0.0327005	0.0635155	3.97096	6.49731	0.676661	0.903215	-8.58	-0.158693	0.0561015	0.62	0.04	3.306	2.1228	4.4892	5.2309	4.794	5.9772	3.6108	2.8691	-0.0612459	-0.108508	0.0169898	-0.184534	0.142841	1.22175	0.505954	2.09135	19.3783	20.094	18.5087	0.640175	0.628057	0.656158	0.58705	0.700677	0.0989359
R16A-10	7286'8"	2220.98	443.421	5.02	17.7	8.8	10.9	0.406	8.89	0.366	0.0606305	0.0638475	2.05677	5.28312	0.482213	0.80734	-11.52					3.1065	1.9947	4.2183	5.13842	5.6935	6.8053	4.5817	3.66158						1.20015	0.497009	2.05437	16.4998	17.203	15.6456
R16A-11	7285'7"	2220.65	443.363	5.09	19.9	10.2	12.5	0.435	9.13	0.306	0.0435881	0.089758	1.92217	5.20076	0.454014	0.81406	-7.13	-0.101688	0.039775	0.56	0.06	3.5625	2.2875	4.8375	5.27714	6.6375	7.9125	5.3625	4.92286	0.00475108	-0.0443557	0.0772094	-0.0956296	0.152865	1.23255	0.510427	2.10983	18.6674	19.3896	17.7902	0.577167	0.566844	0.590835	0.505265	0.657951	0.110896
R16A-12	7285'2"	2220.52	443.341		23.3	9.1	12.2	0.41	8.93	0.393	0.0779562	0.0389707	2.38629	5.07928	0.570132	0.824034	-13.46					3.477	2.2326	4.7214	5.16154	5.623	6.8674	4.3786	3.93846						1.20555	0.499245	2.06362	22.0945	22.8008	21.2364
R16A-13	7284'4"	2220.26	443.297	6.01	24.1	12.4	14	0.401	8.8	0.295	0.12805	0.064	3.24278	5.27491	0.707204	0.869277	-10.33	-0.114208	0.0344496	0.66	0.06	3.99	2.562	5.418	5.0864	8.41	9.838	6.982	7.3136	-0.026061	-0.0658237	0.0299666	-0.109245	0.0911489	1.188	0.491977	2.03358	22.912	23.608	22.0664	0.678666	0.667502	0.693177	0.606252	0.758706	0.0150059
R16A-14	7283'5"	2219.99	443.249		27.5	12.5	12.7	0.407	8.98	0.303	0.131764	0.059	3.00819	4.80401	0.728794	0.859203	-10.77					3.6195	2.3241	4.9149	5.19044	8.8805	10.1759	7.5851	7.30956						1.2123	0.502041	2.07517	26.2877	26.998	25.4248
R16A-15	7282'10"-7282'11"	2219.81	443.218	5.34	28.2	12.4	12.7	0.403	8.52	0.275	0.156627	0.045	3.06029	5.23629	0.675432	0.865282	-9.94	-0.124108	0.0470548	0.73	0.06	3.6195	2.3241	4.9149	4.92456	8.7805	10.0759	7.4851	7.47544	-0.0516016	-0.0835367	-0.00861277	-0.141445	0.0693393	1.1502	0.476324	1.96887	27.0498	27.7237	26.2311	0.748284	0.737388	0.762275	0.676357	0.826779	-0.00823623
R16A-16	7282'4"	2220.21	443.288		22.9	9.5	13.1	0.435	9.26	0.261	0.118652	0.052	2.35396	4.64775	0.599255	0.845174	-12.42					3.7335	2.3973	5.0697	5.35228	5.7665	7.1027	4.4303	4.14772						1.2501	0.517694	2.13988	21.6499	22.3823	20.7601
R16A-17	7281'10.5"	2219.52	443.167		38.4	18.8	14.8	0.432	9.15	0.303	0.122468	0.068	2.51561	4.70658	0.639335	0.836007	-10.4	0.0040063	0.0409516	0.74	0.06	4.218	2.7084	5.7276	5.2887	14.582	16.0916	13.0724	13.5113	0.0919434	0.055174	0.137205	0.00732987	0.196099	1.23525	0.511545	2.11446	37.1647	37.8885	36.2855	0.754624	0.745941	0.76564	0.685131	0.829136	0.123003
R16A-18	7280'3"	2219.02	443.081	6.01	28	16.9	14.1	0.429	8.92	0.421	0.186553	0.053	2.76448	4.80502	0.712714	0.807239	-9.73					4.0185	2.5803	5.4567	5.15576	12.8815	14.3197	11.4433	11.7442						1.2042	0.498686	2.06131	26.7958	27.5013	25.9387
R16A-19	7279'3"	2218.72	443.028		31.9	13.8	12.6	0.413	9.08	0.393	0.201157	0.054	2.25113	4.61218	0.628659	0.77639	-10.93					3.591	2.3058	4.8762	5.24824	10.209	11.4942	8.9238	8.55176						1.2258	0.507631	2.09828	30.6742	31.3924	29.8017
R16A-20	7278'11.5"	2218.63	443.012		25	13.7	12.7	0.4	8.8	0.26	0.157128	0.059	2.35004	4.79789	0.589006	0.831585	-10.19	-0.0522257	0.0403744	0.82	0.06	3.6195	2.3241	4.9149	5.0864	10.0805	11.3759	8.7851	8.6136	0.0367401	-0.00160528	0.0863938	-0.0502282	0.149356	1.188	0.491977	2.03358	23.812	24.508	22.9664	0.845943	0.830439	0.866044	0.769234	0.931356	0.0940871
R16A-21	7278'3.5"	2218.42	442.977	5.93	55.5	17.3	13.2	0.393	8.95	0.402	0.210493	0.098	2.95661	5.48761	0.668235	0.806273	-6.64	-0.193961	0.0362658	0.96	0.06	3.762	2.4156	5.1084	5.1731	13.538	14.8844	12.1916	12.1269	-0.164494	-0.176752	-0.149529	-0.218903	-0.0980679	1.20825	0.500363	2.06824	54.2918	54.9996	53.4318	0.974688	0.966004	0.985547	0.905459	1.04787	-0.148727
R16A-22	7276'0.5"	2217.74	442.858	6.66	60.5	16	13.2	0.414	8.4	0.383	0.166218	0.074	2.42261	4.66057	0.653527	0.795392	-10.26	-0.108258	0.053486	0.55	0.06	3.762	2.4156	5.1084	4.8552	12.238	13.5844	10.8916	11.1448	-0.0493153	-0.0741616	-0.0183262	-0.137159	0.0602459	1.134	0.469615	1.94114	59.366	60.0304	58.5589	0.554775	0.551956	0.558287	0.491486	0.620276	-0.0247255
R16A-23	7275'3"	2217.5	442.816	6.33	64.6	16.3	13.7	0.381	8.93	0.278	0.192739	0.063	3.28154	5.15522	0.740026	0.86017	-8.7					3.9045	2.5071	5.3019	5.16154	12.3955	13.7929	10.9981	11.1385						1.20555	0.499245	2.06362	63.3944	64.1008	62.5364
R16A-24	7274'10"	2217.37	442.794	8.64	81.8	19.6	14.1	0.39	8.76	0.256	0.162282	0.067	2.75921	4.55977	0.711462	0.850532	-9.38	-0.031496	0.0675273	0.47	0.06	4.0185	2.5803	5.4567	5.06328	15.5815	17.0197	14.1433	14.5367	0.0377517	0.00921094	0.0720969	-0.068554	0.165677	1.1826	0.489741	2.02433	80.6174	81.3103	79.7757	0.472494	0.471024	0.474314	0.410663	0.535836	0.0620265
R16A-25	7273'4"	2216.91	442.715	6.38	31.7	14.5	11.7	0.393	8.39	0.323	0.19359	0.059	2.73426	4.71221	0.702423	0.826071	-9.3					3.3345	2.1411	4.5279	4.84942	11.1655	12.3589	9.9721	9.65058						1.13265	0.469056	1.93883	30.5673	31.2309	29.7612
R16A-26	7272'11"	2216.78	442.693		39.9	17.2	12.9	0.404	9.03	0.407	0.16913	0.054	2.74426	4.89636	0.689168	0.813254	-9.3	-0.0439966	0.0682186	0.7	0.06	3.6765	2.3607	4.9923	5.21934	13.5235	14.8393	12.2077	11.9807	0.0256005	-0.0032705	0.0606951	-0.0823416	0.156811	1.21905	0.504836	2.08673	38.6809	39.3952	37.8133	0.712606	0.705126	0.722074	0.644357	0.785385	0.0675305
R16A-27	7271'1.5"	2216.24	442.598	5.58	30.5	14.1	11.6	0.444	8.65	0.393	0.124084	0.06	2.63643	4.79065	0.670736	0.820483						3.306	2.1228	4.4892	4.9997	10.794	11.9772	9.6108	9.1003						1.16775	0.483591	1.99891	29.3322	30.0164	28.5011
R16A-28	7270'5"	2216.02	442.56	5.11	41.5	14.9	11.9	0.424	9.26	0.196	0.137438	0.06	2.71211	5.23994	0.592702	0.87326	-7.81	-0.104742	0.0418037	0.55	0.04	3.3915	2.1777	4.6053	5.35228	11.5085	12.7223	10.2947	9.54772	-0.047201	-0.0713199	-0.0173946	-0.120279	0.0431099	1.2501	0.517694	2.13988	40.2499	40.9823	39.3601	0.557765	0.553158	0.563592	0.512653	0.605766	0.00471542
R16A-29	7269'11.5"	2215.88	442.536		45.8	21.3	14.8	0.434	9.43	0.443	0.269594	0.058	3.40127	5.62858	0.741206	0.815274	-8.26					4.218	2.7084	5.7276	5.45054	17.082	18.5916	15.5724	15.8495						1.27305	0.527199	2.17916	44.5269	45.2728	43.6208
R16A-30	7269'3"	2215.67	442.499	6.5	23.3	19.7	13.2	0.433	9.58	0.206	0.140319	0.05	3.08598	4.56595	0.762716	0.886133	-4.58			0.48	0.04	3.762	2.4156	5.1084	5.53724	15.938	17.2844	14.5916	14.1628						1.2933	0.535585	2.21382	22.0067	22.7644	21.0862	0.490578	0.484235	0.498898	0.443294	0.543098
R16A-31	7268'11"	2215.57	442.481		25.5	19.7	13.3	0.454	9.06	0.162	0.126899	0.056	1.89325	4.32654	0.517346	0.845837	-12.13					3.7905	2.4339	5.1471	5.23668	15.9095	17.2661	14.5529	14.4633						1.2231	0.506513	2.09366	24.2769	24.9935	23.4063
R16A-32	7267'11"	2215.26	442.428	6.43	36.2	17.5	13.7	0.449	9.03	0.279	0.165129	0.052	2.59205	4.21208	0.73328	0.839223	-9.91			0.69	0.06	3.9045	2.5071	5.3019	5.21934	13.5955	14.9929	12.1981	12.2807						1.21905	0.504836	2.08673	34.9809	35.6952	34.1133	0.703591	0.695516	0.713856	0.634667	0.777527
R16A-33	7266'9"	2214.91	442.366	5.68	34.8	17.9	13.9	0.442	9.14	0.242	0.213542	0.052	2.12556	4.49839	0.585338	0.807255	-7.76					3.9615	2.5437	5.3793	5.28292	13.9385	15.3563	12.5207	12.6171						1.2339	0.510986	2.11215	33.5661	34.289	32.6879
R16A-34	7264'10"	2214.32	442.265	9.23	48.4	32	14.8	0.425	8.98	0.175	0.155157	0.058	3.10009	4.68154	0.745195	0.88862	-9.65			0.51	0.06	4.218	2.7084	5.7276	5.19044	27.782	29.2916	26.2724	26.8096						1.2123	0.502041	2.07517	47.1877	47.898	46.3248	0.515395	0.512201	0.519407	0.451572	0.582095
R16A-35	7264'3.5	2214.16	442.236	7.41	51.9	25.3	14	0.424	9.25	0.2	0.199376	0.043	3.36304	5.42554	0.701385	0.883757	-7.51			0.58	0.06	3.99	2.562	5.418	5.3465	21.31	22.738	19.882	19.9535						1.24875	0.517135	2.13757	50.6512	51.3829	49.7624	0.586903	0.582818	0.592028	0.522214	0.654605
R16A-36	7263'1"	2213.79	442.172	10.47	98.2	35.9	14.1	0.388	8.52	0.332	0.261375	0.066	3.57682	5.60221	0.756171	0.844341	-12.6					4.0185	2.5803	5.4567	4.92456	31.8815	33.3197	30.4433	30.9754						1.1502	0.476324	1.96887	97.0498	97.7237	96.2311
R16A-37	7259'7"	2212.72	441.987	10.33	77.8	40.1	12.9	0.364	8.37	0.265	0.27474	0.049	5.47553	6.39404	0.948459	0.902885	-13.18	-0.0630162	0.0605592	0.58	0.06	3.6765	2.3607	4.9923	4.83786	36.4235	37.7393	35.1077	35.2621	-0.0390956	-0.0481922	-0.0293172	-0.112539	0.0398535	1.12995	0.467938	1.93421	76.6701	77.3321	75.8658	0.584127	0.581694	0.587139	0.521331	0.648668	-0.0305027
R16A-38	7258'6"	2212.39	441.929	9.37	58.2	35.2	12.8	0.397	8.86	0.216	0.1651	0.05	3.872	5.13673	0.837745	0.899782	-13.69					3.648	2.3424	4.9536	5.12108	31.552	32.8576	30.2464	30.0789						1.1961	0.495332	2.04744	57.0039	57.7047	56.1526
R16A-39	7257'9.5"	2212.17	441.892		72.3	38	13.1	0.38	8.49	0.324	0.299786	0.078	4.28215	7.62693	0.653399	0.859277	-13.52	0.0238385	0.0429068	0.72	0.06	3.7335	2.3973	5.0697	4.90722	34.2665	35.6027	32.9303	33.0928	0.0591223	0.0456441	0.0736942	-0.000151804	0.123207	1.14615	0.474646	1.96194	71.1538	71.8254	70.3381	0.726765	0.722776	0.731715	0.662379	0.793389	0.0718595
R16A-40	7257'1"	2211.96	441.854	11.43	81.5	53.9	12.5	0.35	8.4	0.389	0.232701	0.061	4.45424	7.92146	0.648555	0.867005	-13.58					3.5625	2.2875	4.8375	4.8552	50.3375	51.6125	49.0625	49.0448						1.134	0.469615	1.94114	80.366	81.0304	79.5589
R16A-41	7256'3"	2211.7	441.81		96.8	49.6	13.4	0.349	8.48	0.547	0.410473	0.063	6.08168	9.72683	0.730159	0.856318	-9.95	-0.00839871	0.040147	0.81	0.06	3.819	2.4522	5.1858	4.90144	45.781	47.1478	44.4142	44.6986	0.0159263	0.00676773	0.0256486	-0.0354674	0.0704832	1.1448	0.474087	1.95963	95.6552	96.3259	94.8404	0.816104	0.81251	0.820538	0.752215	0.881778	0.023577
R16A-42	7255'7"	2211.5	441.775	11.95	74.8	53	13.7	0.378	8.48	0.577	0.465696	0.089	4.46239	7.39776	0.756102	0.797787	-17.32					3.9045	2.5071	5.3019	4.90144	49.0955	50.4929	47.6981	48.0986						1.1448	0.474087	1.95963	73.6552	74.3259	72.8404
R16A-43	7253'9.5"	2210.96	441.68	14.03	93.2	59.2	13.1	0.346	8.2	0.381	0.300477	0.074	4.41461	8.62877	0.599157	0.853892	-17.92	-0.00286351	0.0497184	0.67	0.04	3.7335	2.3973	5.0697	4.7396	55.4665	56.8027	54.1303	54.4604	0.017137	0.00967683	0.0249655	-0.0421399	0.0793404	1.107	0.458433	1.89492	92.093	92.7416	91.3051	0.674448	0.671829	0.677679	0.631631	0.718509	0.0229958
R16A-44	7252'6"	2210.56	441.612	8.27	122.3	36.3	11.9	0.352	9.01	0.324	0.308136	0.084	5.62959	10.5241	0.602965	0.887153	-6.64					3.3915	2.1777	4.6053	5.20778	32.9085	34.1223	31.6947	31.0922						1.21635	0.503718	2.0821	121.084	121.796	120.218
R16A-45	7251'6"	2210.26	441.559	9.04	96.4	49.3	13.1	0.393	8.79	0.322	0.394473	0.075	4.36979	7.15895	0.720944	0.846661	-11.86	-0.0322889	0.0398247	0.8	0.06	3.7335	2.3973	5.0697	5.08062	45.5665	46.9027	44.2303	44.2194	-0.010354	-0.0186056	-0.00160377	-0.0604659	0.0427857	1.18665	0.491418	2.03126	95.2134	95.9086	94.3687	0.806232	0.802562	0.810762	0.742254	0.872054	-0.00153008
R16A-46	7250'4"	2209.9	441.497	11.49	72.5	38.9	14.3	0.416	9.15	0.395	0.318515	0.065	4.09328	6.96125	0.699894	0.840142	-12.74					4.0755	2.6169	5.5341	5.2887	34.8245	36.2831	33.3659	33.6113						1.23525	0.511545	2.11446	71.2648	71.9885	70.3855
R16A-47	7249'10"	2209.75	441.471	9.34	74.5	35.6	12.6	0.334	8.77	0.605	0.473086	0.108	5.83633	9.92841	0.707282	0.831128	-15.64	-0.0327738	0.0586717	0.74	0.06	3.591	2.3058	4.8762	5.06906	32.009	33.2942	30.7238	30.5309	-0.00279444	-0.014267	0.0096379	-0.077002	0.0776214	1.18395	0.4903	2.02664	73.3161	74.0097	72.4734	0.747105	0.742915	0.752304	0.682517	0.813982	0.0115938
R16A-48	7249'3.5"	2209.58	441.442		83	37	14.4	0.386	8.84	0.418	0.578044	0.059	4.78609	7.75226	0.753482	0.81937	-15.76					4.104	2.6352	5.5728	5.10952	32.896	34.3648	31.4272	31.8905						1.1934	0.494214	2.04282	81.8066	82.5058	80.9572
R16A-49	7248'7"	2209.37	441.404	10.22	61.5	32.9	14.3	0.353	9.02	0.443	0.374988	0.068	4.70928	8.6099	0.64982	0.841711	-16.13	-0.0561841	0.0467485	0.71	0.06	4.0755	2.6169	5.5341	5.21356	28.8245	30.2831	27.3659	27.6864	-0.0217109	-0.0351149	-0.00687817	-0.0859032	0.0493241	1.2177	0.504277	2.08442	60.2823	60.9957	59.4156	0.718282	0.71339	0.724384	0.652894	0.786489	-0.0102718
R16A-50	7247'3"	2208.96	441.334	9.44	88.6	33.6	13.6	0.389	9.24	0.543	0.512263	0.122	5.86141	9.92624	0.709053	0.832796	-12.62					3.876	2.4888	5.2632	5.34072	29.724	31.1112	28.3368	28.2593						1.2474	0.516576	2.13525	87.3526	88.0834	86.4647
R16A-51	7246'5"	2208.71	441.29	9.56	114	35.9	13.4	0.387	8.93	0.373	0.416886	0.106	6.13763	8.41318	0.83607	0.872565	-13.79	-0.0945611	0.0577043	0.89	0.06	3.819	2.4522	5.1858	5.16154	32.081	33.4478	30.7142	30.7385	-0.0701052	-0.0794996	-0.0598748	-0.141434	0.00757236	1.20555	0.499245	2.06362	112.794	113.501	111.936	0.896306	0.892595	0.900877	0.832331	0.961983	-0.0600643
R16A-52	7245'7"	2208.45	441.246		61.9	31.1	13.3	0.395	9.43	0.347	0.164157	0.229	5.12821	8.57599	0.684279	0.873873	-13.08	-0.19154	0.0415664	0.9	0.06	3.7905	2.4339	5.1471	5.45054	27.3095	28.6661	25.9529	25.6495	-0.176486	-0.182331	-0.17003	-0.227427	-0.12022	1.27305	0.527199	2.17916	60.627	61.3728	59.7208	0.912599	0.905154	0.921893	0.844639	0.984083	-0.168492
R16A-53	7243'9.5"	2207.91	441.151	4.81	26.4	20.3	10.8	0.485	10.91	0.43	0.273783	0.094	3.20097	6.0406	0.661924	0.800559	-14.58	-0.0863193	0.0433564	0.68	0.04	3.078	1.9764	4.1796	6.30598	17.222	18.3236	16.1204	13.994	-0.0481293	-0.0632716	-0.0309175	-0.111304	0.0236801	1.47285	0.60994	2.52117	24.9271	25.7901	23.8788	0.702453	0.688987	0.720121	0.648041	0.764344	0.00996935
R16A-54	7242'7"	2207.54	441.087	4.55	26.3	15.7	8.9	0.426	9.78	0.424	0.0835057	0.108946	3.31626	7.26256	0.541507	0.843247	-14.55					2.5365	1.6287	3.4443	5.65284	13.1635	14.0713	12.2557	10.0472						1.3203	0.546766	2.26004	24.9797	25.7532	24.04
R16A-55	7241'4"	2207.16	441.021	4.92	60.5	17.8	12	0.44	10.09	0.694	0.276192	0.194958	4.83527	8.54133	0.702545	0.805789	-12.74					3.42	2.196	4.644	5.83202	14.38	15.604	13.156	11.968						1.36215	0.564097	2.33168	59.1379	59.9359	58.1683
R16A-56	7240'3"	2206.83	440.963	3.74	37.8	15	11.6	0.468	10.72	0.61	0.212767	0.0940446	3.63801	7.07672	0.643617	0.798738	-15.5	-0.0604751	0.0531826	0.61	0.06	3.306	2.1228	4.4892	6.19616	11.694	12.8772	10.5108	8.80384	0.00724075	-0.0209896	0.0418268	-0.0829393	0.117724	1.4472	0.599318	2.47727	36.3528	37.2007	35.3227	0.622341	0.614994	0.631741	0.554028	0.695949	0.108103
R16A-57	7239'8"	2206.65	440.932	3.25	32.6	13.3	12	0.486	10.51	0.619	0.107498	0.188073	2.82614	6.7217	0.556464	0.755574	-14.24					3.42	2.196	4.644	6.07478	9.88	11.104	8.656	7.22522						1.41885	0.587578	2.42874	31.1812	32.0124	30.1713
R16A-58	7238'3"	2206.22	440.857	2.8	28.7	9.8	11.7	0.47	10.44	0.877	0.27759	0.337887	2.65776	6.77552	0.612527	0.640395	-14.33	-0.14353	0.0482116	0.7	0.04	3.3345	2.1411	4.5279	6.03432	6.4655	7.6589	5.2721	3.76568	-0.0628326	-0.0997877	-0.00914703	-0.161477	0.0804708	1.4094	0.583664	2.41256	27.2906	28.1163	26.2874	0.720658	0.708304	0.73671	0.667473	0.780382	0.107206
R16A-59	7237'2"	2205.89	440.8	2.07	8.8	8.3	12.4	0.496	10.64	0.833	0.0863713	0.271333	3.3421	6.27026	0.722854	0.737365	-13.14					3.534	2.2692	4.7988	6.14992	4.766	6.0308	3.5012	2.15008						1.4364	0.594845	2.45878	7.3636	8.20515	6.34122

## Sheet: Key
δU238 (‰)	Measured bulk value
δU238 2SE analytical error (‰)	Analytical error on bulk measurement (2 standard error)
δMo98 (‰)	Measured bulk value
δ98Mo 2SE analytical error (‰)	Analytical error on bulk measurement (2 standard error)
Udet_Th	Detrital U concentrations based on U/Th in ref. 38
Udet_Th_min	Minimum detrital U concentrations based on detrital U/Th confidence intervals in ref. 38
Udet_Th_max	Maximum detrital U concentrations based on detrital U/Th confidence intervals in ref. 38
Udet_Al	Detrital U concentrations based on U/Al in ref. 38
Uauth_Th	Authigenic U concentrations based on Udet_Th
Uauth_Th_max	Maximum authigenic U concentrations based on Udet_Th_min
Uauth_Th_min	Minimum authigenic U concentrations based on Udet_Th_max
Uauth_Al	Authigenic U concentrations based on Udet_Al
δU238_auth_Th	Authigentic δU238 based on Udet_Th
δU238_auth_Th_min	Authigentic δU238 based on Udet_Th_min
δU238_auth_Th_max	Authigentic δU238 based on Udet_Th_max
δU238_auth_Th_min_inc_an.error	Authigentic δU238 based on Udet_Th_min when bulk δU238 is equal to the measured value, minus the 2SE analytical error
δU238_auth_Th_max_inc_an.error	Authigentic δU238 based on Udet_Th_max when bulk δU238 is equal to the measured value, plus the 2SE analytical error
Modet_Al	Detrital Mo concentrations based on detrital Mo/Al in ref. 39
Modet_Al_min	Detrital Mo concentrations based on detrital Mo/Al in ref. 39, minus 2sd of detrital Mo/Al
Modet_Al_max	Detrital Mo concentrations based on detrital Mo/Al in ref. 39, plus 2sd of detrital Mo/Al
Moauth_Al	Authigenic Mo concentrations based on Modet_Al
Moauth_Al_max	Maximum authigenic Mo concentrations based on Modet_Al_min
Moauth_Al_min	Minimum authigenic Mo concentrations based on Modet_Al_max
δ98Mo_auth_Al	Authigentic δMo98 based on Modet_Al
δ98Mo_auth_Al_min	Authigentic δMo98 based on Modet_Al_min
δ98Mo_auth_Al_max	Authigentic δMo98 based on Modet_Al_max
δ98Mo_auth_Al_min_inc_an.error	Authigentic δMo98 based on Modet_Al_min when bulk δMo98 is equal to the measured value, minus the 2SE analytical error
δ98Mo_auth_Al_max_inc_an.error	Authigentic δMo98 based on Modet_Al_max when bulk δMo98 is equal to the measured value, plus the 2SE analytical error
δU238_auth_Al	Authigentic δU238 based on Udet_Al
