# Supplementary material for: Persistent global marine euxinia in the early Silurian
Source: Nat Commun. 2020 Apr 14;11:1804. doi: 10.1038/s41467-020-15400-y (PMC7156380; doi:10.1038/s41467-020-15400-y)
Supplement: Supplementary file 4 — Supplementary Data 2 [file 41467_2020_15400_MOESM4_ESM.xlsx]

## Sheet: Bartlett et al. 2018
Sample	Height in section (m)	d238U	Error (2sd)	Meters above base of Hirnantian	Age estimate (Ma)	Notes
508	253	-0.36	0.04	138	443.1
502	249	-0.35	0.09	134	443.161
495	245	-0.57	0.02	130	443.222
486	239	-0.43	0.06	124	443.313
481	236	-0.517	0.057	121	443.359
478	233	-0.44	0.1	118	443.404
465	226	-0.421	0.0558	111	443.511
458	221	-0.32	0.08	106	443.587
LF 22.7	215.7	-0.35	0.0344	100.7	443.668
LT 21.5	214.5	-0.302	0.0348	99.5	443.686
LF 20.5	213.5	-0.309	0.0543	98.5	443.701
LF 19.7	212.7	-0.382	0.0464	97.7	443.713
LT 18.4	211.4	-0.158	0.0401	96.4	443.733
LF 17.4	210.4	-0.341	0.0422	95.4	443.748
LF 17.0	210			95	443.754
LF 16.4	209.4	-0.307	0.0501	94.4	443.763
LT 15.4	208.4	-0.425	0.0404	93.4	443.779
LF 14.8	207.8	-0.522	0.0584	92.8	443.788
LT 13.8	206.8	-0.326	0.0707	91.8	443.803	207m assumed to be base of Hirnantian based upon Wickson et al. 2011
LF 13.8	206.8	-0.405	0.0387	91.8	443.803	Hirnantian assumed to be 92 m thick based on Bartlett et al. 2018
LF 13	206	-0.428	0.062	91	443.815
LF 13	206	-0.39	0.0572	91	443.815
LF 13	206	-0.464	0.0431	91	443.815
LF 13 skel	206	-0.605	0.1095	91	443.815
LF 12.3	205.3	-0.793	0.044	90.3	443.826
LF 12	205	-0.79	0.0307	90	443.83
LF 11.5	204.5	-0.485	0.0525	89.5	443.838
LF 10.7	204.4	-0.32	0.0734	89.4	443.84
LF 10	203	-0.28	0.0554	88	443.861
LF 9	202	-0.405	0.0167	87	443.876
LF 8	201			86	443.891
LF 5.7	198.7	-0.41	0.0369	83.7	443.926
LF 4.9	198.6	-0.474	0.0397	83.6	443.928
LF 4.9	198.6	-0.485	0.0525	83.6	443.928
LF 4.3	198	-0.412	0.0368	83	443.937
LF 4.3	198	-0.415	0.0348	83	443.937
LF 3	196	-0.494	0.0607	81	443.967
LF 2.3	195.3	-0.443	0.0669	80.3	443.978
LF 1.3	194.3	-0.495	0.0582	79.3	443.993
LF 0	193	-0.549	0.0414	78	444.013
LF 0	193	-0.47	0.0523	78	444.013
LF -3	192.5	-0.575	0.1352	77.5	444.021
LF -2	192	-0.838	0.0798	77	444.028
LF -1	191	-0.564	0.0747	76	444.043
LM 60	189.8	-0.245	0.1032	74.8	444.062
LM 51	175.4	-0.004	0.0913	60.4	444.281
LM 43	161	-0.081	0.0816	46	444.5
356	149	-0.053	0.0529	34	444.683
						All Wickson notes refer to Wickson, S. High-Resolution Carbon Isotope Stratigraphy of the Ordovician-Silurian Boundary on Anticosti Island, Quebec: Regional and Global Implications. (University of Ottowa, 2011).

## Sheet: Finnegan et al. 2011
Sample	Source	Taxon	Formation	Member	Stage	Age, Ma	Sample	# analyses	δ13C (PBD)	δ13C stdev	δ18O (PBD)	δ18O stdev	Δ47	Δ47 stdev	Temp. (° C)	Temp. stdev	δ18Owater (VSMOW)	δ18Owater stdev	Textural alteration?	Sr ppm	Mn ppm	Fe ppm	PC1	Taxon specific PC1	Age (based on Bartlett et al. 2018 and 2012 Timescale)	Age notes	Minimum data point in time bin?
A1391b-31	Came et al., 2007	Brachiopod	Jupiter Fm.		L. Aeronian	437	A1391b-31	1	2.03		-4.94		0.602		35.3		-1.126		no							Post-Rhuddanian
A1391b-31	Came et al., 2007	Brachiopod	Jupiter Fm.		L. Aeronian	437	A1391b-31	1	2.08		-5		0.604		34.8		-0.747		no							Post-Rhuddanian
A1391b-06	Came et al., 2007	Brachiopod	Jupiter Fm.		L. Aeronian	437	A1391b-06	1	1.78		-5.11		0.601		35.7		-0.687		no							Post-Rhuddanian
A1391b-06	Came et al., 2007	Brachiopod	Jupiter Fm.		L. Aeronian	437	A1391b-06	1	1.71		-5.12		0.607		34.2		-0.982		no							Post-Rhuddanian
A1380b-30	Came et al., 2007	Brachiopod	Jupiter Fm.		L. Aeronian	437	A1380b-30	1	1.94		-5.34		0.609		33.7		-1.298		no							Post-Rhuddanian
A1356a-37	Came et al., 2007	Brachiopod	Jupiter Fm.		L. Aeronian	437	A1356a-37	1	1.82		-5.63		0.6		35.8		-1.191		no							Post-Rhuddanian
A1356a-07	Came et al., 2007	Brachiopod	Jupiter Fm.		L. Aeronian	437	A1356a-07	1	1.71		-5.1		0.569		43.9		0.833		no							Post-Rhuddanian
A1356a-07	Came et al., 2007	Brachiopod	Jupiter Fm.		L. Aeronian	437	A1356a-07	1	1.73		-5.07		0.573		42.9		0.683		no							Post-Rhuddanian
A-958-4 alt	Came et al., 2007	Brachiopod	Jupiter Fm.		L. Aeronian	437	A-958-4 alt	1	0.21		-4.88		0.524		56.7		3.266		yes							Post-Rhuddanian
A-958-3	Came et al., 2007	Brachiopod	Jupiter Fm.		L. Aeronian	437	A-958-3	1	0.86		-4.88		0.537		53		2.644		yes							Post-Rhuddanian
A-958-2 alt	Came et al., 2007	Brachiopod	Jupiter Fm.		L. Aeronian	437	A-958-2 alt	1	-0.03		-5.2		0.509		61.3		3.697		yes							Post-Rhuddanian
A-958	Came et al., 2007	Brachiopod	Jupiter Fm.		L. Aeronian	437	A-958	1	0.18		-5.12		0.506		62.4		3.955		yes							Post-Rhuddanian
A 551 alt	Came et al., 2007	Brachiopod	Jupiter Fm.		L. Aeronian	437	A 551 alt	1	-1.13		-5.22		0.501		63.8		4.079		yes							Post-Rhuddanian
922-F-RC	this study	Rugose coral	Gun River Fm.	Macgilvray	L. Aeronian	438	922-F-RC	1	1.524	0.011	-3.256	0.019	0.557	0.025	47.3	2.4	3.285	0.428	yes							Post-Rhuddanian
922 2 TC G	this study	Tabulate coral	Gun River Fm.	Macgilvray	L. Aeronian	438	922 2 TC G	1	1.348	0.014	-5.386	0.025	0.534	0.039	53.7	4	2.252	0.7	yes	458	147	547	2.15			Post-Rhuddanian
922 1 TC S	this study	Tabulate coral	Gun River Fm.	Macgilvray	L. Aeronian	438	922 1 TC S	1	1.188	0.017	-5.683	0.034	0.536	0.038	53	3.9	1.842	0.677	yes	418	76	267	1.22			Post-Rhuddanian
923-0.9-RC	this study	Rugose coral	Becscie Fm.	Chabot	L. Rhuddanian	440	923-0.9-RC	1	1.355	0.01	-4.486	0.019	0.552	0.029	48.6	2.8	2.283	0.501	no	467	160	219	1.6	2.78	441.44	Same stage-level position as in Finnegan but based on 2012 timsecale
916MF 3 RC	this study	Rugose coral	Merrimack Fm.	-	L. Rhuddanian	440	916MF 3 RC	3	1.883	0.008	-4.194	0.094	0.6	0.015	35.9	2.1	0.264	0.4	no						441.44	Same stage-level position as in Finnegan but based on 2012 timsecale	Y
916MF 2 B	this study	Brachiopod	Merrimack Fm.	-	L. Rhuddanian	440	916MF 2 B	2	1.166	0.016	-4.478	0.02	0.586	0.021	39.4	3.7	0.633	0.708	no	890	65	140	0.56	0.52	441.44	Same stage-level position as in Finnegan but based on 2012 timsecale
916 RC 2	this study	Rugose coral	Becscie Fm.	Chabot	L. Rhuddanian	440	916 RC 2	1	0.965	0.004	-4.527	0.005	0.599	0.028	36.1	2.4	-0.021	0.468	no						441.44	Same stage-level position as in Finnegan but based on 2012 timsecale
916 MF RC2	this study	Rugose coral	Merrimack Fm.	-	L. Rhuddanian	440	916 MF RC2	1	1.042	0.019	-4.512	0.037	0.594	0.042	37.4	3.7	0.242	0.715	no	784	20	112	-0.4	-0.12	441.44	Same stage-level position as in Finnegan but based on 2012 timsecale
916 MF B 4	this study	Brachiopod	Merrimack Fm.	-	L. Rhuddanian	440	916 MF B 4	1	1.318	0.017	-4.328	0.032	0.587	0.034	39	3	0.724	0.567	no						441.44	Same stage-level position as in Finnegan but based on 2012 timsecale
916 MF 1 B	this study	Brachiopod	Merrimack Fm.	-	L. Rhuddanian	440	916 MF 1 B	1	1.321	0.021	-4.059	0.041	0.574	0.034	42.6	3.2	1.652	0.589	no	814	41	198	0.48	0.56	441.44	Same stage-level position as in Finnegan but based on 2012 timsecale
916 Bc RC	this study	Rugose coral	Becscie Fm.	Chabot	L. Rhuddanian	440	916 Bc RC	1	1.486	0.009	-4.668	0.02	0.566	0.027	44.6	2.5	1.386	0.457	yes	846	58	168	0.61	1.33	441.44	Same stage-level position as in Finnegan but based on 2012 timsecale
916 B SI	this study	Brachiopod	Merrimack Fm.	-	L. Rhuddanian	440	916 B SI	1	0.868	0.016	-4.954	0.035	0.578	0.032	41.5	3	0.547	0.551	no	759	69	137	0.62	0.6	441.44	Same stage-level position as in Finnegan but based on 2012 timsecale
901 19 RC 2	this study	Rugose coral	Becscie Fm.	Fox Point	L. Hirnantian	443.5	901 19 RC 2	3	1.054	0.024	-3.312	0.039	0.608	0.018	33.8	2.5	0.766	0.492	no	704	22	64	-0.69	-0.45	443.815	Estimated just below Hirnantian-Rhuddanian boundary, very little Fox Point Fm that is Hirnantian in Wickson section (age based on height of 206m in Wickson section)	Y
Lbec F B	this study	Brachiopod	Becscie Fm.	Fox Point	L. Hirnantian	443.5	Lbec F B	1	1.798	0.009	-3.591	0.012	0.585	0.036	39.6	3.3	1.564	0.614	no	990	45	159	0.37	0.35	443.815	Estimated just below Hirnantian-Rhuddanian boundary, very little Fox Point Fm that is Hirnantian in Wickson section (age based on height of 206m in Wickson section)
912.98 2 RC	this study	Rugose coral	Becscie Fm.	Fox Point	L. Hirnantian	443.5	912.98 2 RC	2	2.07	0.004	-3.617	0.042	0.587	0.016	39.1	2.9	1.452	0.544	no	804	42	108	0.1	0.64	443.815	Estimated just below Hirnantian-Rhuddanian boundary, very little Fox Point Fm that is Hirnantian in Wickson section (age based on height of 206m in Wickson section)
912 .98 1B	this study	Brachiopod	Becscie Fm.	Fox Point	L. Hirnantian	443.5	912 .98 1B	4	2.115	0.016	-3.594	0.101	0.579	0.014	41.3	1.8	1.869	0.326	no	780	80	101	0.52	0.39	443.815	Estimated just below Hirnantian-Rhuddanian boundary, very little Fox Point Fm that is Hirnantian in Wickson section (age based on height of 206m in Wickson section)
911 2.1 RC	this study	Rugose coral	Becscie Fm.	Fox Point	L. Hirnantian	443.5	911 2.1 RC	3	2.162	0.033	-2.916	0.025	0.601	0.014	35.7	2	1.519	0.386	no	680	28	54	-0.62	-0.31	443.815	Estimated just below Hirnantian-Rhuddanian boundary, very little Fox Point Fm that is Hirnantian in Wickson section (age based on height of 206m in Wickson section)
912.98 B2	this study	Brachiopod	Becscie Fm.	Fox Point	L. Hirnantian	443.5	912.98 B2	1	2.427	0.017	-3.456	0.032	0.564	0.03	45.1	2.9	2.704	0.524	no	980	61	162	0.6	0.6	443.815	Estimated just below Hirnantian-Rhuddanian boundary, very little Fox Point Fm that is Hirnantian in Wickson section (age based on height of 206m in Wickson section)
901-15-RC1	this study	Rugose coral	Becscie Fm.	Fox Point	L. Hirnantian	443.5	901-15-RC1	1	0.647	0.002	-3.362	0.004	0.604	0.026	34.9	2.3	0.91	0.44	no						443.815	Estimated just below Hirnantian-Rhuddanian boundary, very little Fox Point Fm that is Hirnantian in Wickson section (age based on height of 206m in Wickson section)
901-12-RC3	this study	Rugose coral	Ellis Bay Fm.	Laframboise	Hirnantian	444.5	901-12-RC3	1	3.694	0.005	-3.13	0.008	0.585	0.029	39.6	2.6	2.039	0.485	no	580	45	120	0.27	0.88	443.83	Estimated youngest Laframboise age, based on upper boundary at 205m in Wickson section
901-12-RC2	this study	Rugose coral	Ellis Bay Fm.	Laframboise	Hirnantian	444.5	901-12-RC2	5	4.059	0.041	-0.803	0.108	0.631	0.016	28.4	1.6	2.33	0.324	no	684	27	61	-0.57	-0.26	443.83	Estimated youngest Laframboise age, based on upper boundary at 205m in Wickson section	Y
901 12 TC	this study	Tabulate coral	Ellis Bay Fm.	Laframboise	Hirnantian	444.5	901 12 TC	1	3.001	0.006	-4.589	0.004	0.571	0.039	43.5	3.6	1.266	0.664	yes	679	36	104	-0.01		443.83	Estimated youngest Laframboise age, based on upper boundary at 205m in Wickson section
901 12 RC 1	this study	Rugose coral	Ellis Bay Fm.	Laframboise	Hirnantian	444.5	901 12 RC 1	2	4.468	0.059	-0.159	0.042	0.625	0.025	29.7	4.1	3.128	0.827	no	400	21	62	-0.65	-0.39	443.83	Estimated youngest Laframboise age, based on upper boundary at 205m in Wickson section
901 12 LRC	this study	Rugose coral	Ellis Bay Fm.	Laframboise	Hirnantian	444.5	901 12 LRC	1	3.113	0.013	-3.699	0.035	0.581	0.023	40.6	2.1	1.639	0.392	no	902	27	100	-0.29	0.08	443.83	Estimated youngest Laframboise age, based on upper boundary at 205m in Wickson section
901.11 1 TC	this study	Tabulate coral	Ellis Bay Fm.	Laframboise	Hirnantian	444.75	901.11 1 TC	1	3.443	0.019	-4.033	0.033	0.55	0.041	49.1	4	2.833	0.72	yes	329	365	541	2.84			Sample excluded based on filters in Finnegan et al 2011 so age not calculated
901 10 RC 2	this study	Rugose coral	Ellis Bay Fm.	Laframboise	Hirnantian	445	901 10 RC 2	4	4.834	0.035	-1.438	0.015	0.617	0.014	31.6	1.6	2.213	0.317	no	672	19	69	-0.73	-0.53	443.853	Estimated as middle Laframboise age
901 10 RC 1	this study	Rugose coral	Ellis Bay Fm.	Laframboise	Hirnantian	445	901 10 RC 1	2	4.184	0.003	-0.979	0.032	0.62	0.022	31	3.6	2.558	0.727	no	704	12	54	-1.23	-1.24	443.853	Estimated as middle Laframboise age	Y
901 8.5 B	this study	Brachiopod	Ellis Bay Fm.	Laframboise	Hirnantian	445.5	901 8.5 B	2	2.25	0.005	-2.603	0.014	0.589	0.021	38.5	3.7	2.362	0.7	yes						443.876	Estimated as oldest Laframboise age, based on lower boundary at 202m in Wickson section	Y
912.8 B 2	this study	Brachiopod	Ellis Bay Fm.	Lousy Cove	L. Katian	445.7	912.8 B 2	1	0.737	0.023	-3.455	0.045	0.553	0.044	48.2	4.3	3.255	0.775	no						444.059	Assume Lousy Cove midpoint at 190m of Wickson section
912-.8 2 T	this study	Trilobite	Ellis Bay Fm.	Lousy Cove	L. Katian	445.7	912-.8 2 T	3	0.135	0.017	-3.37	0.065	0.591	0.017	38	2.5	1.501	0.465	no	763	15	39	-1.3	-0.81	444.059	Assume Lousy Cove midpoint at 190m of Wickson section
912 0.8 B	this study	Brachiopod	Ellis Bay Fm.	Lousy Cove	L. Katian	445.7	912 0.8 B	4	0.849	0.016	-3.071	0.103	0.561	0.018	46	2.5	3.257	0.453	no	746	55	186	0.66	0.75	444.059	Assume Lousy Cove midpoint at 190m of Wickson section
908 1 T	this study	Trilobite	Ellis Bay Fm.	Lousy Cove	L. Katian	445.7	908 1 T	4	0.041	0.02	-3.272	0.117	0.611	0.015	33.2	1.9	0.688	0.361	no	880	14	32	-1.5	-1.07	444.059	Assume Lousy Cove midpoint at 190m of Wickson section	Y
904.4 2 RC	this study	Rugose coral	Ellis Bay Fm.	Prinsta	L. Katian	446	904.4 2 RC	1	2.17	0.012	-2.822	0.026	0.578	0.022	41.5	2	2.691	0.375	no	308	46	166	0.6	1.31	444.287	Assume Prinsta midpoint at 175m of Wickson section
904.25 1 B	this study	Brachiopod	Ellis Bay Fm.	Prinsta	L. Katian	446	904.25 1 B	1	1.059	0.016	-4.188	0.026	0.532	0.015	54.4	1.6	3.57	0.27	yes	579	68	143	0.68	0.72	444.287	Assume Prinsta midpoint at 175m of Wickson section
904 4.5 RC	this study	Rugose coral	Ellis Bay Fm.	Prinsta	L. Katian	446	904 4.5 RC	3	2.489	0.006	-2.806	0.03	0.6	0.019	35.9	2.7	1.669	0.528	no	897	13	47	-1.3	-1.32	444.287	Assume Prinsta midpoint at 175m of Wickson section	Y
904 .4 B1	this study	Brachiopod	Ellis Bay Fm.	Prinsta	L. Katian	446	904 .4 B1	3	1.769	0.026	-3.542	0.077	0.594	0.023	37.4	3.4			no	1100	14	40	-1.39	-1.99	444.287	Assume Prinsta midpoint at 175m of Wickson section
904 .4 1RC	this study	Rugose coral	Ellis Bay Fm.	Prinsta	L. Katian	446	904 .4 1RC	1	0.838	0.003	-2.773	0.003	0.588	0.023	38.9	2.1			no	900	21	51	-0.91	-0.74	444.287	Assume Prinsta midpoint at 175m of Wickson section
ElkR1	this study	Rugose coral	Elkhorn Fm.	-	L. Katian	446.5	ElkR1	3	1.422	0.017	-4.377	0.018	0.614	0.019	32.5	2.6			no	762	36	51	-0.5	-0.12	445.888	Age re-calculated based on updated Katian boundaries	Y
ElkR2	this study	Rugose coral	Elkhorn Fm.	-	L. Katian	446.7	ElkR2	1	-0.207	0.004	-3.846	0.007	0.606	0.044	34.4	3.8			no	742	20	59	-0.82	-0.63	446.041	Age re-calculated based on updated Katian boundaries	Y
WWR1	this study	Rugose coral	Whitewater Fm.	-	L. Katian	446.8	WWR1	2	-0.945	0	-4.441	0.013	0.6	0.026	35.8	4.4			no	684	17	63	-0.88	-0.73	446.118	Age re-calculated based on updated Katian boundaries
WWR2	this study	Rugose coral	Whitewater Fm.	-	L. Katian	446.8	WWR2	1	-1.019	0.003	-4.471	0.008	0.607	0.039	34.2	3.3			no	584	31	52	-0.55	-0.2	446.118	Age re-calculated based on updated Katian boundaries	Y
Wayne Bb	this study	Brachiopod	Waynesville Fm.	Blanchester	L. Katian	447	Wayne Bb	2	-0.143	0.019	-4.216	0.009	0.594	0.017	37.3	3.1			no	1252	17	37	-1.32	-1.96	446.271	Age re-calculated based on updated Katian boundaries
918-52 1 B	this study	Brachiopod	Vaureal Fm.	Joseph Point?	L. Katian	447	918-52 1 B	1	0.397	0.006	-3.149	0.012	0.572	0.027	43.1	2.6			yes						446.271	Age re-calculated based on updated Katian boundaries
918-43.2 1 B	this study	Brachiopod	Vaureal Fm.	Joseph Point?	L. Katian	447	918-43.2 1 B	3	0.499	0.017	-3.37	0.072	0.585	0.011	39.5	1.6			yes						446.271	Age re-calculated based on updated Katian boundaries
918 52 B2	this study	Brachiopod	Vaureal Fm.	Joseph Point?	L. Katian	447	918 52 B2	2	0.308	0.001	-3.327	0.027	0.58	0.02	41.1	3.6			yes	772 49 205 0.64				0.75	446.271	Age re-calculated based on updated Katian boundaries
918 43.2 B2a	this study	Brachiopod	Vaureal Fm.	Joseph Point?	L. Katian	447	918 43.2 B2a	2	0.302	0.008	-3.701	0.043	0.601	0.02	35.5	3.5			no						446.271	Age re-calculated based on updated Katian boundaries	Y
918 43.2 B	this study	Brachiopod	Vaureal Fm.	Joseph Point?	L. Katian	447	918 43.2 B	1	0.479	0.004	-3.432	0.007	0.581	0.033	40.6	3			yes	805	57	179	0.65	0.71	446.271	Age re-calculated based on updated Katian boundaries
918 43.2	this study	Brachiopod	Vaureal Fm.	Joseph Point?	L. Katian	447	918 43.2	1	0.506	0.015	-3.426	0.031	0.588	0.016	38.9	1.4			yes						446.271	Age re-calculated based on updated Katian boundaries
907.23F 1 B	this study	Brachiopod	Vaureal Fm.	Lavache	L. Katian	447	907.23F 1 B	1	-0.289	0.007	-3.863	0.017	0.564	0.04	45.3	3.8			yes	505	98	185	1.13	1.3	446.271	Age re-calculated based on updated Katian boundaries
906 23-30 T1	this study	Trilobite	Vaureal Fm.	Lavache	L. Katian	447	906 23-30 T1	2	-0.372	0.008	-4.09	0.018	0.584	0.029	40	5.1			no	640	29	90	-0.25	0.46	446.271	Age re-calculated based on updated Katian boundaries
906 23-30 1 B	this study	Brachiopod	Vaureal Fm.	Lavache	L. Katian	447	906 23-30 1 B	1	-0.194	0.007	-4.064	0.013	0.565	0.031	44.9	2.9			no	860	39	169	0.33	0.34	446.271	Age re-calculated based on updated Katian boundaries
906 2 T	this study	Trilobite	Vaureal Fm.	Lavache	L. Katian	447	906 2 T	1	-0.292	0.014	-4.214	0.027	0.577	0.031	41.8	2.9			no	566	28	77	-0.36	0.3	446.271	Age re-calculated based on updated Katian boundaries
906 1 T	this study	Trilobite	Vaureal Fm.	Lavache	L. Katian	447	906 1 T	4	-0.24	0.013	-4.144	0.072	0.561	0.012	46.1	1.6			no	712	48	261	0.79	1.79	446.271	Age re-calculated based on updated Katian boundaries
902.8 2 TC-S	this study	Tabulate coral	Vaureal Fm.	"English Head"	L. Katian	447	902.8 2 TC-S	1	1.041	0.012	-4.183	0.022	0.507	0.026	62.1	2.9			yes	461	203	403	2.17		446.271	Age re-calculated based on updated Katian boundaries
902.8 1 TC-G	this study	Tabulate coral	Vaureal Fm.	"English Head"	L. Katian	447	902.8 1 TC-G	1	-0.016	0.01	-4.782	0.02	0.533	0.038	54.1	3.9			yes	649	108	224	1.28		446.271	Age re-calculated based on updated Katian boundaries
SGH-W 43.0 T1	this study	Trilobite	Waynesville Fm.	Blanchester	L. Katian	447	SGH-W 43.0 T1	1	-0.524	0.003	-4.17	0.008	0.595	0.035	37.1	3.1			no	477	18	98	-0.49	0.28	446.271	Age re-calculated based on updated Katian boundaries
SGH-W-43.0 Cr1	this study	Crinoid	Waynesville Fm.	Blanchester	L. Katian	447	SGH-W-43.0 Cr1	1	-0.078	0.063	-4.267	0.082	0.586	0.069	39.4	6.1			no						446.271	Age re-calculated based on updated Katian boundaries
SGH-W-43.0-B1	this study	Brachiopod	Waynesville Fm.	Blanchester	L. Katian	447	SGH-W-43.0-B1	1	0.413	0.004	-4.878	0.007	0.585	0.03	39.7	2.7			no						446.271	Age re-calculated based on updated Katian boundaries
SGH-W-42.2 R1	this study	Rugose coral	Waynesville Fm.	Blanchester	L. Katian	447	SGH-W-42.2 R1	1	-0.589	0.003	-4.31	0.006	0.59	0.026	38.3	2.3			no						446.271	Age re-calculated based on updated Katian boundaries
KY127B1	this study	Brachiopod	Grant Lake Fm.	Bellevue	L. Katian	448	KY127B1	1	0.73	0.027	-4.712	0.06	0.587	0.036	39	3.2			no	997 47 38 -0.54				-1.1	447.035	Age re-calculated based on updated Katian boundaries
KY127Bry1	this study	Bryozoan	Grant Lake Fm.	Bellevue	L. Katian	448	KY127Bry1	1	0.09	0.018	-4.05	0.021	0.601	0.051	35.6	4.4			no						447.035	Age re-calculated based on updated Katian boundaries	Y
MCc-F-4.8-Bry1	this study	Bryozoan	Fairview Fm.	Mount Hope	L. Katian	448	MCc-F-4.8-Bry1	1	-1.367	0.002	-4.444	0.004	0.57	0.043	43.6	4			no						447.035	Age re-calculated based on updated Katian boundaries
Mol Isotelus b	this study	Trilobite	Kope Fm.	McMicken	M. Katian	449	Mol Isotelus b	2	-0.76	0	-4.901	0.005	0.605	0.015	34.6	2.6			no	477 18 98 -0.49				0.28	447.8	Age re-calculated based on updated Katian boundaries	Y
MM1-Bb	this study	Brachiopod	Kope Fm.	McMicken	M. Katian	449	MM1-Bb	3	-0.595	0.014	-4.627	0.016	0.586	0.017	39.5	2.5			no	1160 22 71 -0.70				-1.07	447.8	Age re-calculated based on updated Katian boundaries
HC-K T1	this study	Trilobite	Kope Fm.	Economy	M. Katian	449	HC-K T1	1	-1.007	0.002	-5.88	0.004	0.585	0.027	39.8	2.5			no						447.8	Age re-calculated based on updated Katian boundaries
HC-K-18-B1	this study	Brachiopod	Kope Fm.	Economy	M. Katian	449	HC-K-18-B1	1	-0.175	0.003	-4.842	0.008	0.58	0.04	40.9	3.6			no						447.8	Age re-calculated based on updated Katian boundaries
Dec B1	this study	Brachiopod	Decorah Fm.	Spechts Ferry	E. Katian	455	Dec B1	2	-0.275	0.003	-4.671	0.018	0.597	0.018	36.6	3.2			no	902 36 91 -0.14				-0.37	452.388	Age re-calculated based on updated Katian boundaries
Dec B2	this study	Brachiopod	Decorah Fm.	Spechts Ferry	E. Katian	455	Dec B2	2	0.432	0.006	-4.871	0.025	0.601	0.025	35.7	4.3			no	997 47 38 -0.54				-1.1	452.388	Age re-calculated based on updated Katian boundaries	Y
Dec T1	this study	Trilobite	Decorah Fm.	Spechts Ferry	E. Katian	455	Dec T1	2	-0.528	0.005	-5.135	0.029	0.59	0.018	38.3	3.2			no	878 10 34 -1.70				-1.23	452.388	Age re-calculated based on updated Katian boundaries
																										All Wickson notes refer to Wickson, S. High-Resolution Carbon Isotope Stratigraphy of the Ordovician-Silurian Boundary on Anticosti Island, Quebec: Regional and Global Implications. (University of Ottowa, 2011).

## Sheet: Finnegan et al. 2016
Interval Top (Finnegan et al. 2016)	Interval Bottom (Finnegan et al. 2016)	Extinction.rate.Foote	Midpoint (Finnegan et al. 2016)	Interval Top (2012 Timescale)	Interval Bottom (2012 Timescale)	Stage	Midpoint (2012 Timescale)		Stage top (Finnegan et al. 2016)	Stage bottom (Finnegan et al. 2016)	Stage	Stage midpoint (Finnegan et al. 2016)	Stage top (Finnegan et al. 2016)	Stage bottom (Finnegan et al. 2016)
436	437	0.338454	436.5	438.5	439.267	Aeronian	438.883		456	460.5	Sandbian	458.25	453	458.4
437	438	0.0682083	437.5	439.267	440.033	Aeronian	439.65		452	456	K1	454		453
438	439	0.144581	438.5	440.033	440.8	Aeronian	440.417		448	452	K2	450
439	440.5	0.165931	439.75	440.8	441.823	Rhuddanian	441.311		446.5	448	K3	447.25
440.5	442.1	0	441.3	441.823	442.914	Rhuddanian	442.368		445.5	446.5	K4	446
442.1	443.4	0.0349711	442.75	442.914	443.8	Rhuddanian	443.357		444.7	445.5	K5	445.1	445.2
443.4	444.05	0.610238	443.725	443.8	444.5	Hirnantian	444.15		443.4	444.7	Hirnantian	444.05	443.8	445.2
444.05	444.7	0.0781113	444.375	444.5	445.2	Hirnantian	444.85		439	443.4	Rhuddanian	441.2	440.8	443.8
444.7	445	2.3928	444.85	445.2	445.407	Katian	445.304		436	439	Aeronian	437.5	438.5	440.8
445	445.3	0.0165426	445.15	445.407	445.614	Katian	445.511		430.2	436	Telychian	433.1
445.3	445.5	0.0245701	445.4	445.614	445.752	Katian	445.683
445.5	445.8	0.210194	445.65	445.752	445.959	Katian	445.856		Description
445.8	446.2	0.0292401	446	445.959	446.235	Katian	446.097		Above table is used to interpolate distribution of original datapoints between stage boundaries
446.2	446.5	0.0770747	446.35	446.235	446.442	Katian	446.339		Only K1 bottom and K5 top are used for Katian
446.5	447	0.146407	446.75	446.442	446.788	Katian	446.615
447	447.5	0.0678031	447.25	446.788	447.133	Katian	446.96
447.5	448	0.0132014	447.75	447.133	447.478	Katian	447.305
448	452	0.0739031	450	447.478	450.239	Katian	448.858
452	456	0.0246577	454	450.239	453	Katian	451.619
